# Supplementary material for: Direct Observation (DO) for Drug-Resistant Tuberculosis: Do We Really DO?
Source: PLoS One. 2015 Dec 29;10(12):e0144936. doi: 10.1371/journal.pone.0144936 (PMC4703099; doi:10.1371/journal.pone.0144936)
Supplement: S1 Dataset — (XLSX) [file pone.0144936.s001.xlsx]

## Sheet: Patient Data
											Do we really Do?
						Patient cover sheet													Patient questionnaire																										Validation Source-Cover sheet
Patient ID	Outcome	End IP/6 month seroconversion	Final	Age	Sex	Education	HIV	DRTB	Duration of DRTB treatment	DRTB Treatment phase	DOT provider	DOT provider name	1. Medicine kept	Dnweek	2. Last week_majority	3.Mon	3.Tue	3.Wed	3.Thurs	3.Fri	3.Sat	3.Sun	4.IP adh	4. CP adh	DOT	5. Observer	6. F_NA	6. F_Clinic not available	6. F_Time	6. F_Cost	6. F_Side-effect	6. F_job	6. F_family	6. F_community	6. F_pts	6. Others									Sex	Education	HIV	DRTB diagnosis	Treatment phase
962	Cured		S	12	Female	Primary	positive	MDR	13	CP	Hospice/Orphanage		Clinic	D	D	D	D	D	D	D	D	D	Half	Sometime	No	Friend	No	Yes	No	No	No	No	No	No	No										Male	Illiterate	negative	Mono-R	IP
457	On	Y	S	45	Female	Illiterate	positive	MDR	16	CP	Clinic		Clinic	B	B	A	B	A	B	B	B	C	Half	Sometime	No	Family	No	Yes	No	No	No	No	No	No	No										Female	Literate without school	positive	PDR	CP
X19	On	Y	S	20	Male	Secondary	negative	XDR	9	IP	Nurse		Home	A	A	C	C	E	E	A	C	C	Half	NA	No	Family	No	Yes	No	No	No	No	No	No	No										TG	Primary	unknown	MDR	Finished
X09	On	Y	S	43	Female	Secondary	negative	XXDR	12	CP	Clinic		Clinic	B	B	B	B	B	B	B	B	B	Never	Never	No	Family	No	No	No	No	Yes	No	No	No	No	Doctor's advice										Graduate		XDR
988	On	Y	S	51	Male	Secondary	positive	PreXDR	5	IP	Clinic		Home	C	C	C	C	C	C	C	C	C	Never	NA	No	Family	No	Yes	No	No	No	No	No	No	No	Doctor's advice										Other		Other
912	Cured		S	38	Male	Secondary	positive	PreXDR	22	CP	Clinic		Clinic	C	C	C	B	C	B	C	B	C	Never	Never	No	Family	No	Yes	Yes	No	No	No	No	Yes	Yes										Validation Source-Cover sheet
1028	On	Y	S	30	Female	Primary	positive	MDR	2	IP	Clinic		Home	C	C	C	C	C	C	B	C	C	Never	NA	No	Family	No	No	No	No	Yes	No	No	No	No										Med kept	Last week and for Ques 3	IP/CP adh	Observer	F_HCP
X21	Died		U	28	Female	Graduate	negative	XDR	9	IP	Clinic		Home	C	C	C	C	C	C	C	C	C	Never	NA	No	Family	No	No	Yes	No	Yes	No	No	No	No										Home	A	Never	Family	Yes
X42	On	Y	S	26	Female	Secondary	negative	PreXDR	2	IP	Clinic		Clinic	B	B	B	B	B	A	B	B	A	Sometime	NA	No	Family	No	No	No	No	Yes	No	No	Yes	Yes										Nurse-house	C	Half	HP
X41	Completed		S	24	Male	Graduate	negative	MDR	2	CP	Clinic		Clinic	B	B	B	B	B	B	B	B	A	NA	Sometime	No	Family	No	No	No	No	Yes	No	No	Yes	Yes										Oral at home, injections at clinic	D	Most	No one
997	On	Y	S	12	Male	Primary	positive	PreXDR	6	IP	Clinic		Clinic	B	B	B	B	B	B	B	B	C	Never	NA	No	Family	No	No	Yes	No	Yes	No	No	No	No												NA
924	Completed		S	45	Male	Secondary	positive	XDR	19	CP	Clinic		Home	C	C	C	C	C	C	C	C	C	Most	Never	No	Family	No	Yes	No	No	No	No	No	No	No
X38	On	Y	S	30	Male	Secondary	negative	PreXDR	3	IP	Clinic		Clinic	B	B	B	B	B	B	B	B	C	Sometime	NA	No	Family	No	No	Yes	No	Yes	No	No	No	Yes
X13	On	Y	S	42	Male	Secondary	negative	PreXDR	11	IP	Clinic		Clinic	B	B	B	B	B	B	B	B	B	Never	NA	No	Family	No	No	Yes	No	No	No	No	No	No
1003	On	Y	S	42	Male	Primary	positive	MDR	3	IP	Clinic		Clinic	B	B	B	B	B	B	B	B	C	Never	NA	No	Family	No	No	No	No	No	No	No	Yes	Yes
X37	On	Y	S	34	Male	Secondary	negative	XDR	3	IP	Clinic		Clinic	C	C	C	C	C	C	C	C	C	Sometime	NA	No	Family	No	Yes	Yes	No	No	No	No	No	No
X25	On	Y	S	33	Female	Secondary	negative	XDR	7	IP	Nurse		Home	C	C	C	C	C	C	C	C	C	Never	NA	No	Family	No	Yes	No	No	No	No	No	No	No
955	On	Y	S	15	Female	Secondary	positive	PreXDR	13	CP	Clinic		Clinic	B	B	B	B	B	E	B	B	A	Most	Half	No	Family	No	No	Yes	No	No	No	No	Yes	No
979	Died		U	13	Female	Primary	positive	PreXDR	9	IP	Clinic		Clinic	B	B	A	B	B	B	A	B	C	Sometime	NA	No	Family	No	Yes	No	No	No	No	No	No	No	Doctor's advice
CT6	Cured		S	14	Female	Secondary	negative	XDR	21	CP	Clinic		Clinic	C	C	C	C	C	C	C	C	C	Half	Sometime	No	Family	No	Yes	No	No	Yes	No	No	No	No
908	Cured		S	38	Female	Primary	positive	XDR	22	CP	Clinic		Clinic	C	C	B	C	C	B	C	B	C	Half	Sometime	No	Family	No	Yes	No	No	No	No	No	No	No
X12	On	Y	S	17	Female	Primary	negative	XXDR	11	IP	Clinic		Home	C	C	C	C	C	C	C	C	C	Never	NA	No	Family	No	No	No	No	Yes	No	No	No	No
986	LFU		U	35	Male	Primary	positive	PreXDR	8	IP	Clinic		Clinic	B	B	B	B	B	B	B	B	C	Never	NA	No	Family	No	No	No	No	No	No	No	Yes	Yes
917	Completed		S	40	Male	Primary	positive	XDR	22	CP	Hospice/Orphanage		Clinic	B	B	B	B	B	B	B	B	B	Sometime	Sometime	No	Friend	No	Yes	No	No	No	No	No	No	No
970	On	Y	S	42	Male	Primary	positive	XXDR	12	IP	Nurse		Home	C	C	C	C	C	C	C	C	C	Sometime	NA	No	Family	No	No	No	No	Yes	No	No	No	No
896	Completed		S	33	Female	Primary	positive	MDR	25	CP	Clinic		Clinic	A	A	A	A	A	A	A	A	A	Half	Most	No	HP	No	Yes	No	No	No	No	No	No	No
843	On	Y	S	42	Male	Primary	positive	PreXDR	13	IP	Clinic		Clinic	B	B	B	B	B	B	B	B	B	Sometime	NA	No	Family	No	No	No	No	No	No	No	No	Yes	Patient feels comfortable at home
X16	On	Y	S	76	Female	Illiterate	negative	PreXDR	10	IP	Nurse		Nurse-house	B	B	B	B	B	B	B	B	B	Half	NA	No	Family	No	Yes	No	No	No	No	No	No	No
X15	On	Y	S	32	Male	Primary	negative	PreXDR	10	IP	Clinic		Clinic	B	B	B	B	B	B	B	B	C	Sometime	NA	No	Family	No	No	No	No	No	No	No	No	No	Crowded clinic, patient doesn't like
X17	On	Y	S	23	Female	Graduate	negative	XDR	10	IP	Nurse		Home	C	C	C	C	C	C	C	C	C	Sometime	NA	No	Family	No	Yes	No	No	No	No	No	No	No
966	On	Y	S	19	Female	Secondary	positive	MDR	13	CP	Hospice/Orphanage		Clinic	C	C	C	C	C	C	C	C	C	Every day	Never	No	Friend	No	Yes	No	No	No	No	No	No	No
X39	On	Y	S	18	Female	Secondary	negative	PreXDR	2	IP	Clinic		Clinic	B	B	B	B	B	B	B	B	B	Sometime	NA	No	Family	No	No	No	No	Yes	No	No	No	No
964	On	Y	S	17	Male	Secondary	positive	MDR	13	CP	Clinic		Clinic	B	B	B	B	B	B	A	A	C	Half	Half	No	Family	No	Yes	Yes	No	No	No	No	No	No
X40	On	Y	S	29	Male	Secondary	negative	XDR	2	IP	Clinic		Clinic	B	B	B	B	B	B	B	B	C	Sometime	NA	No	Family	No	No	Yes	No	No	No	No	No	No	Doctor's advice, not comfortable in clinic
919	Cured		S	50	Male	Primary	positive	PreXDR	21	CP	Clinic		Clinic	C	C	C	C	C	C	C	C	C	Half	Never	No	Family	No	No	No	No	No	Yes	No	No	No	Doctor's advice
X22	On	Y	S	33	Female	Graduate	negative	PreXDR	13	IP	Clinic		Clinic	B	B	B	B	B	B	B	B	C	Never	NA	No	Family	No	No	No	No	Yes	No	No	No	No	Crowded clinic, no place to sit
X08	Cured		S	19	Female	Secondary	negative	PreXDR	17	CP	Clinic		Clinic	B	B	A	A	A	B	B	A	C	Most	Sometime	No	Family	No	Yes	No	No	Yes	No	No	No	No
X35	On	Y	S	24	Female	Secondary	negative	XDR	4	IP	Clinic		Clinic	B	B	B	B	B	B	B	B	C	Half	NA	No	Family	No	No	Yes	No	Yes	No	No	Yes	No
506	Cured		S	48	Male	Secondary	positive	XDR	18	CP	Clinic		Clinic	B	B	C	C	C	C	C	C	C	Every day	Half	No	Family	No	No	Yes	No	No	Yes	No	No	No
991	LFU		U	44	Male	Secondary	positive	PreXDR	6	IP	Hospice/Orphanage		Clinic	B	B	B	B	B	B	B	B	B	Never	NA	No	Friend	No	Yes	No	No	No	No	No	No	No
1000	On	Y	S	30	Female	Secondary	positive	XDR	5	IP	Clinic		Clinic	B	B	B	B	B	B	B	B	C	Sometime	NA	No	No one	No	No	No	No	Yes	No	No	No	No
X07	Cured		S	21	Female	Secondary	negative	PreXDR	19	CP	Clinic		Clinic	D	D	D	D	D	D	D	D	C	Sometime	Half	No	Friend	No	No	No	No	No	No	No	No	No	Colleagues are busy
X06	On	Y	S	27	Female	Secondary	negative	XDR	20	CP	Clinic		Home	C	C	C	C	C	C	C	C	C	Every day	Never	No	Family	No	No	No	No	No	No	No	No	No	MSF staff advise
873	Completed		S	53	Male	Primary	positive	MDR	22	Finished	Clinic		Clinic	B	B	A	C	C	A	C	C	C	Every day	Sometime	No	Family	No	No	Yes	No	No	Yes	No	No	No
838	On	Y	S	37	Female	Illiterate	positive	PreXDR	20	CP	Clinic		Clinic	B	B	B	B	B	B	B	B	B	Sometime	Never	No	Family	No	No	No	No	Yes	No	No	No	No
841	Cured		S	35	Female	Primary	positive	MDR	32	Finished	Clinic		Clinic	B	B	E	E	E	E	E	E	E	Half	Sometime	No	Family	No	Yes	No	No	Yes	No	No	No	No
998	Died		U	11	Male	Primary	positive	XDR	3	IP	Nurse		Home	A	A	A	B	A	A	A	B	C	Most	NA	Yes	Family	No	Yes	No	No	No	No	No	No	No											Post-graduate		XXDR
954	On	Y	S	29	Female	Secondary	positive	PreXDR	11	CP	Clinic		Clinic	A	A	A	A	A	A	A	A	A	Every day	Every day	Yes	HP	Yes	No	No	No	No	No	No	No	No
X24	On	Y	S	24	Male	Secondary	negative	XXDR	8	IP	Clinic		Clinic	A	A	C	C	A	A	A	A	A	Most	NA	Yes	HP	No	Yes	No	No	No	No	No	No	No										Clinic	B	Sometime	Friend	No
X33	Cured		S	21	Male	Secondary	negative	PreXDR	5	CP	Clinic		Clinic	A	A	A	A	A	A	A	A	C	NA	Every day	Yes	HP	Yes	No	No	No	No	No	No	No	No										Other	E	Every day	Other
959	Cured		S	14	Female	Secondary	positive	MDR	13	CP	Clinic		Clinic	A	A	A	A	A	A	A	A	B	Most	Most	Yes	HP	No	Yes	No	No	No	No	No	No	No
942	On	N	U	31	Male	Secondary	positive	XDR	15	IP	Nurse		Home	A	A	A	A	A	A	A	A	C	Every day	NA	Yes	HP	Yes	No	No	No	No	No	No	No	No
X32	Cured		S	23	Female	Secondary	negative	PreXDR	5	CP	Clinic		Clinic	A	A	A	A	A	A	A	A	C	NA	Most	Yes	HP	Yes	No	No	No	No	No	No	No	No
961	On	Y	S	47	Male	Primary	positive	XDR	14	IP	Clinic		Clinic	A	A	A	A	A	A	A	A	C	Every day	NA	Yes	HP	Yes	No	No	No	No	No	No	No	No
X43	On	Y	S	26	Male	Graduate	negative	PreXDR	1	IP	Clinic		Clinic	A	A	A	A	A	A	B	A	B	Most	NA	Yes	HP	No	Yes	No	No	No	No	No	No	No
993	On	Y	S	32	Male	Primary	positive	PreXDR	7	IP	Clinic		Clinic	A	A	A	A	A	A	A	A	C	Every day	NA	Yes	HP	Yes	No	No	No	No	No	No	No	No
X34	Cured		S	39	Male	Graduate	negative	PreXDR	5	CP	Clinic		Clinic	A	A	A	A	B	C	A	A	B	NA	Most	Yes	HP	No	No	No	No	No	Yes	No	No	No
980	On	Y	S	15	Female	Secondary	positive	MDR	9	CP	Hospice/Orphanage		Clinic	A	A	B	A	A	A	A	B	A	Every day	Most	Yes	Friend	No	Yes	No	No	No	No	No	No	No
X23	On	Y	S	45	Female	Primary	negative	XXDR	9	IP	Clinic		Clinic	A	A	A	A	A	A	A	A	C	Most	NA	Yes	HP	Yes	No	No	No	No	No	No	No	No
X18	On	Not available	S	27	Female	Primary	negative	PreXDR	10	CP	Clinic		Clinic	A	A	A	A	A	A	A	B	C	Most	Most	Yes	HP	No	No	No	No	No	No	No	No	No	Patient doesn't like, and sometimes crowded clinic
949	Cured		S	13	Female	Primary	positive	MDR	14	CP	Hospice/Orphanage		Clinic	A	A	A	A	A	A	A	A	A	Every day	Every day	Yes	HP	Yes	No	No	No	No	No	No	No	No
953	Cured		S	16	Female	Secondary	positive	MDR	14	CP	Hospice/Orphanage		Clinic	D	D	D	C	D	D	D	D	D	Most	Most	Yes	HP	Yes	No	No	No	No	No	No	No	No
963	On	Y	S	19	Female	Secondary	positive	MDR	13	CP	Hospice/Orphanage		Clinic	D	D	D	D	D	D	D	D	D	Every day	Every day	Yes	HP	Yes	No	No	No	No	No	No	No	No
X05	LFU		U	28	Male	Primary	negative	PreXDR	20	IP	Clinic		Clinic	B	B	B	B	B	B	B	B	C	Most	NA	Yes	Family	No	Yes	No	No	No	No	No	No	No	Crowded clinic
868	Cured		S	42	Male	Secondary	positive	PreXDR	22	CP	Clinic		Clinic	A	A	C	A	A	A	A	A	C	Most	Most	Yes	HP	No	Yes	No	No	No	No	No	No	No
X10	On	Y	S	13	Female	Secondary	negative	MDR	11	CP	Clinic		Clinic	A	A	A	A	A	A	A	A	A	Every day	Every day	Yes	HP	Yes	No	No	No	No	No	No	No	No
946	On	Y	S	50	Male	Primary	positive	XDR	15	CP	Clinic		Clinic	D	D	D	D	D	B	D	D	C	Every day	Every day	Yes	Family	No	No	No	No	Yes	No	No	No	No
X11	Completed		S	18	Female	Secondary	negative	XDR	11	CP	Clinic		Clinic	A	A	A	A	A	A	A	A	C	Every day	Most	Yes	HP	Yes	No	No	No	No	No	No	No	No
902	Completed		S	36	Female	Primary	positive	MDR	23	Finished	Clinic		Clinic	A	A	A	A	A	A	A	A	C	Every day	Every day	Yes	HP	Yes	No	No	No	No	No	No	No	No
X20	Cured		S	23	Female	Graduate	negative	PreXDR	10	Finished	Clinic		Clinic	B	B	B	B	B	B	B	B	B	NA	Most	Yes	HP	No	Yes	No	No	No	Yes	No	No	No
[truncated: 1 more columns]

## Sheet: Provider data
						Do we really Do?
				DOT provider cover sheet									DOT provider questionnaire																							Validation Source-Cover sheet
Patient ID	DOT provider	Profession	DOT provider name	MSF pts list with provider	Duration	Financial support given (Patient 1)	1. Medicine kept	2. Last week_majority	3.IP adh	3. CP adh	DOT or not	4. F_NA	4. F_I am not available	4. F_workload	4. F_Pt not home	4. F_Pt doesn’t come	4. F_pt req not to meet	4. F_family req not to meet	4. F_trust	4. F_time	4. F_cost	4. F_side-effects	4. F_job	4. F_family	4. F_community	4. F_pts	4. Others									Sex	Education	HIV	DRTB diagnosis	Treatment phase	DOT provider
X38	Clinic	Doctor	XYZ	1	4	20/day (IP)	Clinic	A	Every day	NA	DOT	Yes	No	No	No	No	No	No	No	No	No	No	No	No	No	No										Male	Illiterate	negative	Mono-R	IP	Nurse
X20	Clinic	Doctor	XYZ	1	9	0 (CP)	Clinic	B	NA	Most	DOT	Yes	No	No	No	No	No	No	No	No	No	No	No	No	No	No										TG	Primary	unknown	MDR	Finished	Hospice/Orphanage
X35	Clinic	Doctor	XYZ	1	4	0 (IP)	Clinic	A	Every day	NA	DOT	Yes	No	No	No	No	No	No	No	No	No	No	No	No	No	No										Validation Source-DOT provider questionnaire
955	Clinic	Doctor	XYZ	1	14	0 (CP)	Clinic	A	Every day	Most	DOT	No	No	No	No	No	No	No	Yes	Yes	No	Yes	No	No	No	No										Med kept	Last week and for Ques 3	IP/CP adh	Observer	F_HCP
961	Clinic	Compounder	XYZ	1	12	20/day (CP)	Clinic	A	Every day	Every day	DOT	Yes	No	No	No	No	No	No	No	No	No	No	No	No	No	No										Home	A	Never	Family	Yes
1000	Clinic	Compounder	RM	2	21	30/day (IP)	Clinic	A	Every day	NA	DOT	Yes	No	No	No	No	No	No	No	No	No	No	No	No	No	No										House	C	Half	HP
993	Clinic	Doctor	XYZ	1	7	30/day (IP)	Clinic	A	Every day	NA	DOT	Yes	No	No	No	No	No	No	No	No	No	No	No	No	No	No
998	Nurse	Nurse	XYZ	1	2	100/day (IP)	Home	A	Every day	NA	DOT	Yes	No	No	No	No	No	No	No	No	No	No	No	No	No	No
X37	Clinic	Doctor	XYZ	1	4	30/day (IP)	Clinic	A	Every day	NA	DOT	Yes	No	No	No	No	No	No	No	No	No	No	No	No	No	No
917	Hospice/Orphanage	Brother Health Worker	XYZ	1	60	0 (CP)	Clinic	A	Every day	Every day	DOT	Yes	No	No	No	No	No	No	No	No	No	No	No	No	No	No
942	Nurse	Nurse	XYZ	1	6	50/day (IP)	Home	A	Most	NA	DOT	No	Yes	No	No	No	No	No	No	No	No	No	No	No	No	No
X05	Clinic	Doctor	XYZ	1	7	0 (IP)	Clinic	A	Every day	NA	DOT	Yes	No	No	No	No	No	No	No	No	No	No	No	No	No	No	Whenever I am not in my clinic I give him the medicine and call him on Sunday's for injections.
X16	Nurse	Nurse	XYZ	1	10	50/day (IP)	House	A	Most	NA	DOT	No	No	No	No	No	No	No	No	Yes	No	Yes	No	No	No	No
X17	Nurse	Nurse	MY	2	13	50/day (IP)	Home	B	Most	NA	DOT	No	No	No	No	No	No	No	No	Yes	No	No	No	No	No	No	Nurse and patient's timings won't match
X31	Clinic	Doctor	XYZ	1	8	20/day (IP)	Clinic	A	Most	NA	DOT	No	Yes	No	No	No	No	No	No	No	No	Yes	No	No	No	No
X23	Clinic	Doctor	XYZ	1	10	30/day (IP)	Clinic	A	Every day	NA	DOT	No	Yes	No	No	No	No	No	No	No	No	No	No	No	No	No
X06	Clinic	Compounder	XYZ	1	21	0 (CP)	Clinic	A	Every day	Every day	DOT	Yes	No	No	No	No	No	No	No	No	No	No	No	No	No	No
X32	Clinic	Doctor	XYZ	1	6	25/day (CP)	Clinic	A	NA	Most	DOT	No	No	No	No	Yes	No	No	No	No	No	No	No	No	No	No
896	Clinic	Doctor	XYZ	1	17	30/day (CP)	Clinic	D	Every day	Most	DOT	No	No	Yes	No	No	No	No	No	No	No	No	No	No	No	Yes
949	Hospice/Orphanage	Sister Caretaker	SL	5	14	0 (CP)	Clinic	A	Every day	Every day	DOT	Yes	No	No	No	No	No	No	No	No	No	No	No	No	No	No
953	Hospice/Orphanage	Sister Caretaker	SL	5	14	0 (CP)	Clinic	A	Every day	Most	DOT	No	Yes	No	No	No	No	No	No	No	No	No	No	No	No	No
962	Hospice/Orphanage	Sister Caretaker	SL	5	14	0 (CP)	Clinic	A	Every day	Every day	DOT	Yes	No	No	No	No	No	No	No	No	No	No	No	No	No	No
963	Hospice/Orphanage	Sister Caretaker	SL	5	14	0 (CP)	Clinic	A	Every day	Most	DOT	No	Yes	No	No	No	No	No	No	No	No	No	No	No	No	No
966	Hospice/Orphanage	Sister Caretaker	SL	5	14	0 (CP)	Clinic	A	Every day	Most	DOT	No	Yes	No	No	No	No	No	No	No	No	No	No	No	No	No
X33	Clinic	Doctor	XYZ	1	5	25/day (CP)	Clinic	A	NA	Most	DOT	No	No	No	No	Yes	No	No	No	No	No	No	No	No	No	No
980	Hospice/Orphanage	Nurse	XYZ	1	2	0 (CP)	Clinic	A	NA	Most	DOT	Yes	No	No	No	No	No	No	No	No	No	No	No	No	No	No
X08	Clinic	Compounder	XYZ	1	18	0 (CP)	Clinic	A	Every day	Every day	DOT	Yes	No	No	No	No	No	No	No	No	No	No	No	No	No	No	Sometimes patient goes outside so she takes 1-2 days meds
X41	Clinic	Doctor	JP	2	3	0 (CP)	Clinic	A	NA	Most	DOT	No	Yes	No	No	No	No	No	No	No	No	Yes	No	No	No	No
X42	Clinic	Doctor	JP	2	3	0 (IP)	Clinic	A	Most	NA	DOT	No	Yes	No	No	No	No	No	No	No	No	Yes	No	No	No	No
X30	Clinic	Doctor	XYZ	1	7	30/day (IP)	Clinic	A	Most	NA	DOT	No	No	Yes	No	No	No	No	No	No	No	No	No	No	No	No	Sometimes patient hides meds
997	Clinic	Doctor	XYZ	1	7	20/day (IP)	Clinic	C	Never	NA	Non DOT	No	No	No	No	No	No	No	Yes	Yes	No	Yes	No	No	No	No										Female	Literate without school	positive	PDR	CP	Clinic
954	Clinic	Doctor	XYZ	1	11	0 (CP)	Clinic	A	Every day	Never	Non DOT	No	No	No	No	Yes	No	No	No	No	No	No	No	No	No	No											Secondary		PreXDR		Hospital
912	Clinic	Doctor	XYZ	1	4	0 (CP)	Clinic	C	NA	Never	Non DOT	No	No	No	No	No	No	No	Yes	No	No	No	No	No	No	No											Graduate		XDR		Other
964	Clinic	Doctor	XYZ	1	14	0 (CP)	Clinic	C	Every day	Sometime	Non DOT	No	No	No	No	No	Yes	No	No	No	No	No	No	No	No	No											Post-graduate		XXDR
X24	Clinic	Doctor	XYZ	1	9	0 (IP)	Clinic	C	Never	NA	Non DOT	No	No	No	No	No	No	No	No	Yes	No	No	No	No	No	No											Other		Other
979	Clinic	Doctor	XYZ	1	9	10/day (IP)	Clinic	C	Never	NA	Non DOT	No	No	No	No	Yes	No	No	Yes	No	No	No	No	Yes	No	No
919	Clinic	Compounder	RM	2	21	0 (CP)	Clinic	A	Half	Never	Non DOT	No	No	No	No	No	No	No	Yes	Yes	No	No	No	No	No	No										Clinic	B	Sometime	Friend	No
959	Clinic	Doctor	XYZ	1	14	0 (CP)	Clinic	B	Sometime	Never	Non DOT	No	No	No	No	No	No	No	Yes	No	No	No	No	No	No	Yes										Oral with patient, injections at clinic	D	Most	No one
X11	Clinic	Doctor	XYZ	1	11	0 (CP)	Clinic	B	Most	Sometime	Non DOT	No	No	No	No	No	Yes	No	Yes	No	No	No	No	No	No	No										Other		Every day	Other
X12	Clinic	Doctor	XYZ	1	12	(IP)	Clinic	B	Never	NA	Non DOT	No	No	No	No	No	No	No	No	No	No	No	No	Yes	No	No												NA
X40	Clinic	Doctor	SRS	3	12	20/day (IP)	Clinic	B	Never	NA	Non DOT	No	No	No	No	No	No	No	Yes	Yes	No	No	No	No	No	No
946	Clinic	Doctor	SRS	3	12	0 (CP)	Clinic	B	Most	Never	Non DOT	No	No	No	No	No	No	No	Yes	No	No	No	No	No	No	No	Doesn't feel comfortable to take meds at clinic
X10	Clinic	Doctor	SRS	3	12	0 (CP)	Clinic	C	Sometime	Never	Non DOT	No	No	No	No	No	Yes	Yes	Yes	No	No	No	No	Yes	No	No
967	Hospice/Orphanage	Nurse	R	2	66	0 (IP)	Clinic	B	Never	NA	Non DOT	No	No	Yes	No	No	No	No	No	No	No	No	No	No	No	No
X43	Hospice/Orphanage	Nurse	R	2	66	0 (IP)	Clinic	B	Sometime	NA	Non DOT	No	No	No	No	No	No	No	Yes	No	No	No	No	No	No	No
X15	Clinic	Doctor	XYZ	1	11	25/day (IP)	Clinic	B	Sometime	NA	Non DOT	No	No	Yes	No	No	No	No	No	No	No	No	No	No	No	No
X34	Clinic	Nurse	U	3	22	0 (CP)	Clinic	B	NA	Sometime	Non DOT	No	No	No	No	No	No	No	No	Yes	No	No	Yes	No	No	No
908	Clinic	Nurse	U	3	22	0 (CP)	Clinic	B	Most	Sometime	Non DOT	No	No	No	No	No	Yes	No	No	Yes	No	No	No	No	No	No
CT6	Clinic	Nurse	U	3	22	0 (CP)	Clinic	C	Most	Never	Non DOT	No	No	No	No	Yes	Yes	No	No	Yes	No	No	No	No	No	No
868	Clinic	Doctor	XYZ	1	24	0 (CP)	Clinic	A	Every day	Sometime	Non DOT	Yes	No	No	No	No	No	No	No	No	No	No	No	No	No	No
X22	Clinic	Doctor	XYZ	1	9	0 (IP)	Clinic	B	Never	NA	Non DOT	No	No	Yes	No	No	No	No	Yes	No	No	No	No	No	No	No
986	Clinic	Compounder	XYZ	1	8	30/day (IP)	Clinic	A	Sometime	NA	Non DOT	No	No	No	No	No	No	No	Yes	No	No	No	No	No	No	No
457	Clinic	Doctor	XYZ	1	17	0 (CP)	Clinic	D	Every day	Sometime	Non DOT	No	No	No	No	No	No	No	Yes	No	No	No	No	No	No	No
991	Hospice/Orphanage	Nurse	XYZ	1	42	0 (IP)	Clinic	C	Never	NA	Non DOT	No	No	Yes	No	No	No	No	Yes	No	No	No	No	No	No	No
843	Clinic	Doctor	XYZ	1	3	30/day (IP)	Clinic	B	Sometime	NA	Non DOT	No	No	No	No	No	No	No	No	Yes	No	No	No	No	Yes	Yes
970	Nurse	Nurse	MY	2	13	50/day (IP)	Home	C	Sometime	NA	Non DOT	No	No	No	No	No	No	No	No	Yes	No	Yes	No	No	No	No	Nurse and patient's timings won't match
X18	Other	Nurse	XYZ	1	11	0 (CP)	Clinic	B	Most	Half	Non DOT	No	No	No	No	No	No	No	No	Yes	No	Yes	No	No	No	No
838	Clinic	Doctor	XYZ	1	13	30/day (CP)	Clinic	C	Sometime	Sometime	Non DOT	No	No	Yes	No	No	No	No	No	Yes	No	No	No	No	Yes	Yes
1003	Clinic	Doctor	XYZ	1	2	20/day (IP)	Home	C	Never	NA	Non DOT	No	No	No	No	No	No	No	No	No	No	Yes	No	No	No	No
1028	Clinic	Doctor	XYZ	1	3	20/day (IP)	Home	C	Never	NA	Non DOT	No	No	No	No	No	No	No	No	No	No	No	No	No	No	Yes
X21	Clinic	Doctor	XYZ	1	10	20/day (IP)	Home	C	Never	NA	Non DOT	No	Yes	No	No	No	No	No	Yes	No	No	Yes	No	No	No	No
X09	Clinic	Doctor	XYZ	1	12	20/day (CP)	Clinic	B	Never	Never	Non DOT	No	No	No	No	No	Yes	No	Yes	No	No	No	No	No	No	No
X07	Clinic	Doctor	XYZ	1	21	0 (CP)	Clinic	B	Half	Half	Non DOT	No	No	Yes	No	No	No	No	Yes	No	No	No	No	No	No	No
506	Clinic	Doctor	XYZ	1	20	0 (CP)	Clinic	B	Every day	Never	Non DOT	No	No	No	No	Yes	No	No	Yes	No	No	No	No	No	No	No
X13	Clinic	Doctor	XYZ	1	4	30/day (IP)	Clinic	B	Never	NA	Non DOT	No	No	No	No	No	Yes	No	No	No	No	No	No	No	No	No

## Sheet: MSF staff data
								Do we really Do?
MSF staff category (P/C)								MSF staff questionnaire																					Validation Source-Cover sheet
	1. majority/overall	2.IP adh	2. CP adh	DOT	3. F_NA	3. F_DOT provider not available	3. F_workload	3. F_Pt not home	3. F_Pt doesn’t go	3. F_pt req not to meet	3. F_family request not to meet daily	3. F_trust	3. F_time	3. F_cost	3. F_side-effects	3. F_job	3. F_family	3. F_community	3. F_pts	3. Others									Sex	Education	HIV	DRTB diagnosis	Treatment phase	DOT provider
P	B	Sometime	Sometime	Non DOTS	No	Yes	Yes	Yes	No	No	No	Yes	Yes	No	Yes	Yes	No	Yes	Yes										Male	Illiterate	negative	Mono-R	IP	Nurse
C	A	Sometime	Half	Non DOTS	No	Yes	Yes	No	Yes	No	No	No	Yes	No	No	No	No	Yes	No										Female	Literate without school	positive	PDR	CP	Clinic
C	B	Sometime	Half	Non DOTS	No	No	Yes	No	Yes	No	No	Yes	No	No	Yes	No	No	Yes	No										TG	Primary	unknown	MDR	Finished	Hospice/Orphanage
C	D	Sometime	Sometime	Non DOTS	No	No	No	No	No	No	No	Yes	Yes	No	Yes	No	No	Yes	Yes											Secondary		PreXDR		Hospital
C	D	Half	Sometime	Non DOTS	No	No	Yes	No	Yes	No	No	Yes	Yes	No	Yes	Yes	No	Yes	Yes											Graduate		XDR		Other
C	B	Sometime	Never	Non DOTS	No	No	No	No	No	No	No	No	No	No	No	No	No	No	No	All the factors include because our pts really suffer lot they have lots of problems										Post-graduate		XXDR
C	C	Sometime	Sometime	Non DOTS	No	No	Yes	No	No	No	No	Yes	No	Yes	No	Yes	No	No	No											Other		Other
C	B	Most	Sometime	Non DOTS	No	No	Yes	No	No	No	No	Yes	Yes	No	Yes	Yes	No	No	Yes
C	B	Every day	Half	Non DOTS	No	No	Yes	No	No	Yes	No	Yes	No	No	Yes	No	No	Yes	Yes	Stigma									Validation Source-DOT provider questionnaire					MSF staff category
C	B	Never	Never	Non DOTS	No	Yes	Yes	No	No	No	No	No	No	No	No	No	No	No	No										Med kept	Last week and for Ques 3	IP/CP adh	Observer	F_HCP	P
P	B	Sometime	Sometime	Non DOTS	No	Yes	No	No	Yes	Yes	Yes	Yes	Yes	No	Yes	Yes	No	No	No										Home	A	Never	Family	Yes	C
P	B	Sometime	Sometime	Non DOTS	No	No	Yes	No	Yes	No	No	Yes	No	No	No	No	No	No	No	Judging, own "dignity of patient" with someone supervise own health?									Clinic	B	Sometime	Friend	No
P	A	Every day	Sometime	Non DOTS	No	No	No	No	Yes	No	No	No	Yes	No	No	Yes	No	No	No										House	C	Half	HP
P	D	Every day	Half	Non DOTS	No	No	No	No	No	No	Yes	No	No	Yes	No	Yes	No	No	Yes										Oral with patient, injections at clinic	D	Most	No one
P	A	Most	Sometime	Non DOTS	No	No	Yes	No	No	No	No	Yes	No	Yes	Yes	Yes	No	No	No										Other		Every day	Other
P	A	Every day	Sometime	Non DOTS	No	No	No	No	No	No	No	No	No	Yes	Yes	Yes	Yes	No	No												NA
C	D	Most	Half	Non DOTS	No	Yes	Yes	No	Yes	Yes	Yes	Yes	Yes	No	No	Yes	Yes	Yes	Yes
C	B	Sometime	Never	Non DOTS	No	No	Yes	No	Yes	No	No	Yes	Yes	No	Yes	Yes	No	No	No	Stigma, patient's percetpion about TB and HIV status in community
C	B	Half	Sometime	Non DOTS	No	Yes	No	No	No	No	No	Yes	Yes	Yes	Yes	Yes	No	No	Yes	Fear from the DOT provider that patient (with DRTB) will infect all of the other patients in his/her clinic/health facility
P	B	Sometime	Never	Non DOTS	No	Yes	Yes	No	No	No	Yes	No	Yes	No	No	No	No	Yes	Yes
C	A	Most	Half	Non DOTS	No	Yes	No	No	Yes	No	No	Yes	Yes	No	Yes	Yes	Yes	No	No	DOT provider does not want patient to come to clinic.

## Sheet: Remarks (if any)
Audit start date	2014-07-02
Audit end date	2014-08-28
DRTB patients included	Planned	Questionnaire done	Questionnaire not done	Reason
Active patients	74	70	4	1 expired, 3 not available during their clinic appointment day
Finished patients	6	4	2	Not available to attend clinic during audit time
Total	80	74	6
DOT Providers included	71	65	6	During audit: 1 patient expired, 2 patients completed, 2 DOT providers not free to meet, 1 patient changed to CP and no longer doing DOT.
MSF Health Staff included
Clinic category	14	14	0
Patient Support category	8	7	1	Staff member sick
Total	22	21	1

## Sheet: Queries&Clarification
10	71	14.0845
17	71	23.9437
20	71	28.169
24	71	33.8028
71	71	100
	71	0		Clinic data	From patients: 55
33	71	46.4789			From DOT p: 49		Included 6 under clinic-doctors
38	71	53.5211
3	71	4.22535		870	Self-administered
26	71	36.6197
35	71	49.2958		Other-doctor's room at hospice is changed to clinic
7	71	9.85915
	71	0		IP/CP phase DO response: Either select response only those in IP for IP DO and CP for CP DO or all patients
39	71	54.9296
32	71	45.0704		DOT: most/always for IP and CP, most/always in IP if CP is NA, most/always in CP if IP is NA
17	71	23.9437
29	71	40.8451
19	71	26.7606
6	71	8.4507
33	71	46.4789
34	71	47.8873
4	71	5.6338
46	71	64.7887
9	71	12.6761
7	71	9.85915
8	71	11.2676
21	71	29.5775
29	71	40.8451
16	71	22.5352
5	71	7.04225
	71	0
31	65	47.6923
19	65	29.2308
13	65	20
2	65	3.07692
28	71	39.4366
38	71	53.5211
5	71	7.04225
17	71	23.9437
21	71	29.5775
33	71	46.4789
16	65	24.6154
18	65	27.6923
31	65	47.6923
24	71	33.8028
47	71	66.1972
30	65	46.1538
35	65	53.8462
21	71	29.5775
43	71	60.5634
6	71	8.4507
1	71	1.40845
	71	0
57	71	80.2817
13	71	18.3099
1	71	1.40845
57	65	87.6923
7	65	10.7692
1	65	1.53846

## Sheet: Sheet1
DOTNOT * sdot Crosstabulation
Count
		sdot		Total	patients
		strict dot=everyday	non-dot
DOTNOT	dot	10	14	24
	not	0	46	46
Total		10	60	70
dot * sdot Crosstabulation
Count
		sdot		Total	DOT providers
		strict dot	non-dot
dot	DOT	14	16	30
	Non DOT	0	35	35
Total		14	51	65
